# Supplementary material for: Tracheal Tube Misplacement after Emergency Intubation in Pediatric Trauma Patients: A Retrospective, Exploratory Study
Source: Children (Basel). 2022 Feb 18;9(2):289. doi: 10.3390/children9020289 (PMC8870798; doi:10.3390/children9020289)
Supplement: Supplementary file 1 [file children-09-00289-s001.zip]

Archive with 1 entries (1 files):
- children-1585176-supplementary.xlsx
