# Supplementary material for: Tracheal Tube Misplacement after Emergency Intubation in Pediatric Trauma Patients: A Retrospective, Exploratory Study
Source: Children (Basel). 2022 Feb 18;9(2):289. doi: 10.3390/children9020289 (PMC8870798; doi:10.3390/children9020289)
Supplement: Supplementary file 1 [file children-09-00289-s001.zip › children-1585176-supplementary.xlsx]

## Sheet: Raw data
ID	Age	SEX	Height	Weight	BMI	ETI pre	helicopter EMS	ground EMS	ETI ER	Tube malposition	GCS	ISS	CPR	RRSYS_prehospital	PULS_prehospital	SPO2_prehospital	CCT	CT_Wholebody	PICU_DAYS	PICU_VENT	VENTDAYS	MORT_24H	MORT_30D	MORT_90D
1	7	0	125	25	16	1	1	0	0	0	15	20	0	115	100	88	ja	ja	17	ja	10	0	0	0
2	17	1	180	70	22	1	1	0	0	0	6	20	0	120	111	93	ja	ja	7	ja	2	0	0	0
3	15	0	160	60	23	1	0	1	0	0	10	32	0	60	154	83	ja	ja	23	ja	11	0	0	0
4	15	0	158	83	33	1	1	0	0	0	3	41	1	50	176	70	ja	ja	37	ja	30	0	0	0
5	17	1	180	80	25	1	0	1	0	0	8	29	0	150	98	97	ja	ja	7	ja	3	0	0	0
6	16	1	175	85	28	1	0	1	0	0	3	32	0	82	165	76	ja	ja	6	ja	6	0	1	1
7	10	1	150	40	18	1	1	0	0	1	4	16	0	140	95	95	ja	ja	4	ja	1	0	0	0
8	17	1	180	77	24	1	0	1	0	0	10	20	0	130	95	93	ja	ja	5	ja	1	0	0	0
9	4	1	118	20	14	1	1	0	0	0	9	25	0	90	106	91	ja	ja	39	ja	12	0	0	0
10	16	1	175	60	20	1	1	0	0	0	15	29	1	40	120	92	ja	ja	14	ja	6	0	0	0
11	13	1	170	55	19	1	1	0	0	0	15	29	0	90	111	100	ja	ja	17	nein	1	0	0	0
12	9	1	135	27	15	1	0	1	0	1	10	29	0	90	111	95	ja	ja	28	ja	12	0	0	0
13	17	1	170	65	22	1	1	0	0	0	15	17	0	100	97	94	ja	ja	6	ja	1	0	0	0
14	17	1	180	90	28	1	1	0	0	0	10	66	0	112	147	90	ja	ja	51	ja	15	0	0	0
15	9	0	135	30	16	1	0	1	0	1	3	29	0	90	98	94	ja	ja	63	ja	30	0	0	0
16	16	1	170	53	18	1	0	1	0	0	6	36	0	110	89	95	ja	ja	13	ja	6	0	0	0
17	14	1	170	50	17	1	1	0	0	0	15	14	0	140	108	96	ja	ja	3	ja	1	0	0	0
18	17	0	165	70	26	1	0	1	0	0	3	38	0	126	53	95	nein	ja	2	ja	2	0	1	1
19	3	1	100	15	15	1	1	0	0	0	3	25	1	0	116	0	nein	nein	6	ja	6	0	1	1
20	14	1	170	60	21	1	1	0	0	0	9	14	0	140	88	95	ja	ja	5	ja	1	0	0	0
21	17	1	180	70	22	1	1	0	0	0	4	35	0	130	105	96	ja	ja	17	ja	3.8	0	0	0
22	7	0	120	30	21	1	1	0	0	0	15	17	0	100	90	99	ja	nein	1	ja	1	0	0	0
23	16	1	173	60	20	1	0	1	0	0	14	17	0	70	100	100	ja	ja	2	ja	1	0	0	0
24	5	0	115	23.7	18	0	0	0	1	1	11	29	0	90	130	99	ja	nein	10	ja	1	0	0	0
25	4	1	104	19.5	18	0	0	0	1	0	8	17	0	100	87	98	ja	nein	6	ja	1	0	0	0
26	16	0	170	65	22	1	1	0	0	0	5	75	0	70	148	81	nein	nein	20	ja	16	0	0	0
27	11	0	150	40	18	0	0	0	1	0	8	21	0	134	112	96	ja	nein	6	ja	1	0	0	0
28	8	0	130	25	15	1	1	0	0	0	3	25	1	0	150	99	ja	nein	1	ja	1	1	1	1
29	16	1	190	110	30	1	0	1	0	0	15	9	0	120	100	95	ja	ja	2	ja	0.25	0	0	0
30	17	1	165	50	18	1	0	1	0	0	3	59	1	0	0	0	nein	nein	0	nein	0	1	1	1
31	17	1	186	75	22	1	0	1	0	0	3	38	0	110	50	88	ja	ja	8	ja	8	0	1	1
32	10	1	150	39.8	18	1	1	0	0	1	15	21	0	110	100	97	ja	nein	17	ja	0.5	0	0	0
33	4	0	110	20	17	1	0	1	0	1	10	54	0	80	112	100	ja	nein	54	ja	54	0	0	0
34	14	0	165	70	26	1	0	1	0	0	3	54	1	0	0	0	nein	nein	4	ja	4	0	1	1
35	17	1	185	78	23	1	1	0	0	0	15	9	0	128	92	97	ja	ja	2	nein	0	0	0	0
36	3	1	110	15	12	1	1	0	0	0	7	41	0	130	132	86	ja	ja	4	ja	4	0	1	1
37	16	0	170	55	19	1	1	0	0	0	3	59	0	140	98	56	ja	ja	3	ja	3	0	1	1
38	16	1	185	80	23	1	1	0	0	0	10	17	0	145	109	99	ja	ja	4	ja	1	0	0	0
39	11	1	119	22	16	1	0	1	0	1	10	34	0	120	81	100	ja	nein	6	nein	0	0	0	0
40	2	1	101	17	17	1	0	0	1	1	3	41	1	0	0	0	nein	nein	0	nein	0	1	1	1
41	1	0	82	9.9	15	1	1	0	0	0	14	29	0	87	165	96	ja	ja	5	ja	1	0	0	0
42	15	1	180	60	19	1	1	0	0	0	3	25	1	170	133	76	ja	ja	5	ja	2	0	0	0
43	16	1	165	50	18	1	1	0	0	0	7	17	0	107	92	100	ja	ja	1	ja	0.5	0	0	0
44	2	0	106	12.5	11	0	0	0	1	0	4	25	1	0	45	100	ja	nein	39	ja	14	0	0	0
45	16	0	167	54	19	0	1	0	1	1	9	24	0	110	110	97	ja	ja	9	ja	0.5	0	0	0
46	7	0	126.5	23.6	15	1	0	1	0	1	13	17	0	110	120	98	ja	ja	9	ja	7	0	0	0
47	11	0	158	69	28	1	1	0	0	0	12	17	0	142	150	100	ja	nein	4	ja	0.5	0	0	0
48	1	1	85	12	17	1	0	1	0	1	3	75	1	0	111	0	nein	nein	2	ja	2	0	1	1
49	7	1	127	26	16	1	0	1	0	1	10	11	0	102	110	97	ja	ja	3	ja	0.1	0	0	0
50	1	1	88	12	15	1	0	1	0	1	3	25	1	35	95	100	nein	nein	9	ja	4.5	0	0	0
51	17	1	180	100	31	1	0	1	0	0	11	34	1	0	135	82	ja	ja	22	ja	0.5	0	0	0
52	16	0	170	85	29	1	0	1	0	0	5	66	1	0	70	0	nein	nein	0	nein	0	1	1	1
53	17	1	170	70	24	1	1	0	0	0	10	27	0	130	100	95	ja	ja	2	ja	0.5	0	0	0
54	16	1	180	65	20	1	0	1	0	0	3	25	1	0	160	20	ja	nein	8	ja	2	0	0	0
55	17	1	170	60	21	1	0	1	0	0	15	25	0	56	126	94	nein	nein	8	ja	3	0	0	0
56	13	0	150	55	24	1	1	0	0	0	15	57	0	178	43	87	ja	ja	58	ja	24	0	0	0
57	16	1	180	70	21	1	0	1	0	0	3	45	1	0	0	0	ja	ja	0.2	ja	0.2	1	1	1
58	11	0	145	40	19	1	0	1	0	1	3	45	1	0	0	100	ja	ja	0.1	ja	0.1	1	1	1
59	14	0	160	50	20	1	1	0	0	1	3	75	1	0	0	0	ja	ja	0.25	ja	0.25	1	1	1
60	10	0	135	40	22	1	0	1	0	1	4	34	0	110	68	98	ja	ja	4	ja	4	0	1	1
61	1	1	90	12	15	1	0	1	0	1	3	75	1	0	0	0	ja	ja	1	ja	1	0	1	1
62	15	1	175	70	23	1	1	0	0	0	6	25	0	88	123	92	ja	ja	4	ja	0.1	0	0	0
63	17	0	174	80	26	1	0	1	0	0	3	75	1	0	0	0	nein	nein	0	nein	0	1	1	1
64	14	1	175	70	23	1	0	1	0	0	5	38	0	80	140	78	ja	ja	5	ja	1.5	0	0	0
65	15	0	163	57	21	0	0	0	1	0	9	18	0	110	80	96	ja	nein	4	ja	0.1	0	0	0
